# Supplementary material for: Recovery of dynamic stability during slips unaffected by arm swing in people with Parkinson’s Disease
Source: PLoS One. 2021 Apr 6;16(4):e0249303. doi: 10.1371/journal.pone.0249303 (PMC8023478; doi:10.1371/journal.pone.0249303)
Supplement: S1 Data — (XLSX) [file pone.0249303.s002.xlsx]

## Sheet: S1 Data
	Anteroposerior MOS Recovery Limb (meters)									Anteroposterior MOS Slipped Limb (meters)
	Restricted Arm Swing Least Affected Leg	Unrestriced Arm Swing Least Affected Leg	Restricted Arm Swing Most Affected Leg	Unrestricted Most Affected Leg							Restricted Arm Swing Least Affected Leg	Unrestriced Arm Swing Least Affected Leg	Restricted Arm Swing Most Affected Leg	Unrestricted Most Affected Leg
S001	-0.1161	-0.0993	-0.0817	-0.0476						S001	-0.1243	-0.1757	-0.1404	-0.145
S002	-0.1497	-0.1974	-0.1295	-0.2081						S002	-0.2274	-0.2186	-0.2212	-0.2331
S003	-0.1239	-0.0767	-0.0358	-0.0309						S003	-0.189	-0.1836	-0.227	-0.2402
S004	0.0546	0.001	0.0389	0.122						S004	0.0232	0.0089	-0.0425	-0.0887
S005	-0.1065	-0.0859	-0.0241	-0.0637						S005	-0.1822	-0.2159	-0.1464	-0.1719
S006	-0.2801	-0.1943	-0.2569	-0.194						S006	-0.3067	-0.3261	-0.2919	-0.2694
S007	-0.1731	-0.1409	-0.1371	-0.1745						S007	-0.1915	-0.1682	-0.1954	-0.1843
S008	-0.2526	-0.2088	-0.1708	-0.1694						S008	-0.2306	-0.2534	-0.1803	-0.1867
S009	-0.1846	-0.2002	-0.1182	-0.1909						S009	-0.2208	-0.2185	-0.1833	-0.2267
S010	-0.2038	-0.2584	-0.2348	-0.2611						S010	-0.177	-0.2015	-0.226	-0.2372
S011	-0.1319	-0.1585	-0.1569	-0.1305						S011	-0.1462	-0.1652	-0.1718	-0.1895
S012	-0.1382	-0.0122	-0.091	-0.0674						S012	-0.1967	-0.2606	-0.1673	-0.2128
S013	-0.0906	-0.1455	-0.1792	-0.1247						S013	-0.2176	-0.2189	-0.2111	-0.2152
S014	-0.1835	-0.1144	-0.108	-0.0155						S014	-0.2198	-0.2597	-0.2656	-0.2474
S015	-0.1425	-0.0945	-0.1103	-0.0959						S015	-0.1186	-0.1318	-0.3711	-0.1351
S016	-0.1103	-0.1403	-0.0802	-0.0534						S016	-0.2373	-0.2498	-0.1686	-0.232
S017	-0.0721	-0.0527	-0.0562	-0.0727						S017	-0.1955	-0.2139	-0.2352	-0.2243
	Mediolateral MOS Recovery Limb (meters)									Mediolateral MOS Slipped Limb (meters)
	Restricted Arm Swing Least Affected Leg	Unrestriced Arm Swing Least Affected Leg	Restricted Arm Swing Most Affected Leg	Unrestricted Most Affected Leg							Restricted Arm Swing Least Affected Leg	Unrestriced Arm Swing Least Affected Leg	Restricted Arm Swing Most Affected Leg	Unrestricted Most Affected Leg
S001	0.102812	0.111379	0.0980157	0.114231						S001	0.1206	0.1237	0.1103	0.0855
S002	0.110111	0.119642	0.101628	0.0735733						S002	0.1194	0.092	0.1061	0.0956
S003	0.0914001	0.0555342	0.113359	0.0715238						S003	0.0998	0.093	0.1011	0.0878
S004	0.160245	0.131739	0.135131	0.17123						S004	0.1195	0.0759	0.1074	0.1102
S005	0.123288	0.150824	0.127614	0.136027						S005	0.1011	0.1081	0.0935	0.1153
S006	0.151347	0.109963	0.193332	0.125592						S006	0.1365	0.1486	0.1622	0.1413
S007	0.096865	0.0922717	0.0873469	0.0882472						S007	0.0857	0.1017	0.0973	0.1001
S008	0.118906	0.119657	0.121383	0.135258						S008	0.1332	0.1449	0.122	0.1067
S009	0.102508	0.0856922	0.157578	0.0981023						S009	0.1426	0.1062	0.119	0.1338
S010	0.116207	0.11822	0.127153	0.140529						S010	0.1437	0.1327	0.1626	0.1592
S011	0.143527	0.143411	0.171232	0.138635						S011	0.1203	0.1373	0.1283	0.1455
S012	0.102287	0.0621063	0.114663	0.0959549						S012	0.1111	0.1341	0.0836	0.1151
S013	0.0808391	0.0885309	0.0809499	0.07291						S013	0.0895	0.0979	0.0815	0.0848
S014	0.104319	0.0888985	0.0958617	0.104477						S014	0.1176	0.1245	0.1114	0.0975
S015	0.110182	0.100533	0.0840584	0.0709613						S015	0.1159	0.127	0.1381	0.0958
S016	0.0733672	0.0845481	0.102046	0.0717756						S016	0.1096	0.1143	0.1019	0.1096
S017	0.112082	0.116078	0.0954892	0.0895638						S017	0.129	0.1053	0.1356	0.0866
	Step Length Recovery Limb (meters)									Step Length Slipped Limb (meters)
	Restricted Arm Swing Least Affected Leg	Unrestriced Arm Swing Least Affected Leg	Restricted Arm Swing Most Affected Leg	Unrestricted Most Affected Leg							Restricted Arm Swing Least Affected Leg	Unrestriced Arm Swing Least Affected Leg	Restricted Arm Swing Most Affected Leg	Unrestricted Most Affected Leg
S001	0.5144	0.4183	0.5235	0.5464						S001	0.3811	0.4415	0.5137	0.4937
S002	0.6308	0.643	0.6064	0.6878						S002	0.5587	0.5727	0.5539	0.5612
S003	0.5415	0.6552	0.5028	0.5241						S003	0.5141	0.5124	0.5527	0.5611
S004	0.4087	0.4011	0.2763	0.2985						S004	0.2708	0.2807	0.3292	0.3185
S005	0.6607	0.6569	0.4457	0.508						S005	0.6007	0.5821	0.4637	0.4747
S006	0.799	0.6541	0.7337	0.6185						S006	0.721	0.7016	0.6695	0.645
S007	0.4738	0.4956	0.5348	0.5267						S007	0.4518	0.366	0.4336	0.44
S008	0.5689	0.5314	0.5916	0.4458						S008	0.4825	0.3909	0.4325	0.4217
S009	0.5957	0.5581	0.505	0.5707						S009	0.4841	0.4993	0.4388	0.496
S010	0.6158	0.6058	0.6062	0.6237						S010	0.4148	0.3907	0.4936	0.5347
S011	0.6119	0.6973	0.4986	0.2417						S011	0.406	0.6506	0.4745	0.4653
S012	0.6436	0.6034	0.5866	0.5632						S012	0.5622	0.5406	0.6035	0.5003
S013	0.4829	0.5446	0.5552	0.5361						S013	0.4638	0.5067	0.4613	0.5115
S014	0.526	0.4465	0.3959	0.3981						S014	0.5696	0.6266	0.622	0.6562
S015	0.3106	0.5453	0.488	0.5284						S015	0.3797	0.4078	0.6434	0.4133
S016	0.6139	0.6241	0.5661	0.5846						S016	0.5464	0.5396	0.5216	0.5536
S017	0.4466	0.513	0.461	0.4579						S017	0.5585	0.5778	0.4806	0.5521
	Step Width Recovery Limb (meters)									Step Width Slipped Limb (meters)
	Restricted Arm Swing Least Affected Leg	Unrestriced Arm Swing Least Affected Leg	Restricted Arm Swing Most Affected Leg	Unrestricted Most Affected Leg							Restricted Arm Swing Least Affected Leg	Unrestriced Arm Swing Least Affected Leg	Restricted Arm Swing Most Affected Leg	Unrestricted Most Affected Leg
S001	0.2158	0.2053	0.229	0.2595						S001	0.3473	0.3199	0.3169	0.3038
S002	0.2078	0.241	0.2344	0.1463						S002	0.2622	0.2535	0.2287	0.2486
S003	0.2189	0.1376	0.2075	0.2001						S003	0.2403	0.2427	0.1985	0.2131
S004	0.283	0.2592	0.2772	0.2807						S004	0.3088	0.2788	0.2866	0.2742
S005	0.233	0.2762	0.2983	0.2938						S005	0.2764	0.315	0.2547	0.2972
S006	0.2902	0.2425	0.401	0.2996						S006	0.3318	0.2856	0.3155	0.2845
S007	0.2317	0.2409	0.1865	0.2139						S007	0.2238	0.2055	0.1873	0.1737
S008	0.2695	0.2297	0.2722	0.3066						S008	0.2746	0.2905	0.2579	0.2259
S009	0.2319	0.2465	0.2887	0.2041						S009	0.324	0.2879	0.2745	0.2909
S010	0.2849	0.2768	0.247	0.2737						S010	0.3226	0.3365	0.3136	0.3509
S011	0.2655	0.2881	0.2979	0.347						S011	0.3145	0.3548	0.3268	0.3229
S012	0.2021	0.2297	0.2053	0.2108						S012	0.2698	0.2711	0.2398	0.296
S013	0.1648	0.1821	0.1781	0.1796						S013	0.1875	0.1904	0.2016	0.1937
S014	0.2423	0.2189	0.2265	0.2356						S014	0.2683	0.2333	0.2592	0.2573
S015	0.2646	0.2324	0.2098	0.2063						S015	0.2528	0.2336	0.2904	0.2309
S016	0.2017	0.2111	0.2064	0.1876						S016	0.2411	0.2493	0.2115	0.2193
S017	0.2595	0.18	0.2693	0.2019						S017	0.2544	0.2066	0.2574	0.1939
	Step Time Recovery Limb (seconds)									Step Time Slipped Limb (seconds)
	Restricted Arm Swing Least Affected Leg	Unrestriced Arm Swing Least Affected Leg	Restricted Arm Swing Most Affected Leg	Unrestricted Most Affected Leg							Restricted Arm Swing Least Affected Leg	Unrestriced Arm Swing Least Affected Leg	Restricted Arm Swing Most Affected Leg	Unrestricted Most Affected Leg
S001	0.47	0.44	0.34	0.37						S001	0.46	0.48	0.39	0.38
S002	0.51	0.52	0.48	0.53						S002	0.43	0.44	0.43	0.44
S003	0.43	0.39	0.35	0.34						S003	0.4	0.38	0.41	0.44
S004	0.21	0.29	0.25	0.22						S004	0.25	0.3	0.36	0.37
S005	0.38	0.26	0.24	0.3						S005	0.36	0.39	0.38	0.39
S006	0.56	0.45	0.6	0.52						S006	0.52	0.53	0.52	0.51
S007	0.68	0.66	0.47	0.57						S007	0.47	0.53	0.55	0.52
S008	0.54	0.46	0.45	0.54						S008	0.5	0.63	0.44	0.45
S009	0.45	0.51	0.32	0.46						S009	0.42	0.45	0.43	0.42
S010	0.45	0.53	0.44	0.47						S010	0.39	0.44	0.43	0.46
S011	0.34	0.31	0.3	0.26						S011	0.32	0.25	0.42	0.44
S012	0.38	0.29	0.35	0.33						S012	0.42	0.45	0.38	0.43
S013	0.34	0.4	0.41	0.42						S013	0.4	0.39	0.4	0.4
S014	0.47	0.54	0.27	0.26						S014	0.4	0.42	0.42	0.42
S015	0.55	0.48	0.42	0.48						S015	0.46	0.47	0.49	0.5
S016	0.4	0.42	0.36	0.36						S016	0.44	0.47	0.4	0.43
S017	0.27	0.29	0.27	0.35						S017	0.37	0.4	0.39	0.39
	Anteroposterior Trunk Angular Velocity Recovery Limb (degrees/second)									Anteroposterior Trunk Angular Velocity Slipped Limb (degrees/second)
	Restricted Arm Swing Least Affected Leg	Unrestriced Arm Swing Least Affected Leg	Restricted Arm Swing Most Affected Leg	Unrestricted Most Affected Leg							Restricted Arm Swing Least Affected Leg	Unrestriced Arm Swing Least Affected Leg	Restricted Arm Swing Most Affected Leg	Unrestricted Most Affected Leg
S001	-18.2507	-17.9245	-15.8823	-38.3303						S001	-16.3742	-15.8814	-16.447	-12.7484
S002	-14.6902	-50.2045	-28.0238	-39.8881						S002	-5.4952	1.2307	-1.6603	3.238
S003	-55.7936	-18.5828	-58.3903	-47.5987						S003	-0.5608	-17.3031	-7.6748	-2.7326
S004	-40.5139	-49.5293	2.33857	2.16355						S004	-96.3677	-14.5034	3.5639	4.4424
S005	-35.4363	-55.6108	-69.1582	-87.0375						S005	-13.9523	-11.4293	-17.8708	-10.7844
S006	2.00812	-32.7823	23.5523	-31.2864						S006	-10.3884	12.6351	-8.6164	-6.5499
S007	-30.4357	-17.7237	-26.6916	-21.6144						S007	-19.5068	-1.4408	-6.963	-8.436
S008	5.44107	-12.1601	-15.2414	-4.81234						S008	2.0471	-5.7917	-7.3729	-10.0513
S009	-6.21408	-19.9266	-25.8723	-2.83786						S009	-20.1223	-23.7693	-12.6591	-17.9921
S010	-27.7299	-51.9015	-46.6846	-35.151						S010	-16.0277	-17.6611	-11.3011	-10.3699
S011	-32.1448	-20.9661	-23.5243	23.2						S011	-17.7871	-25.1917	-13.706	-4.6708
S012	-41.3145	11.141	-28.8422	-13.5455						S012	-14.4505	-16.5461	-23.7364	-6.1464
S013	-17.8468	-32.3522	-49.8895	-52.7414						S013	-6.5278	-5.1041	-10.5895	-8.4814
S014	-91.1919	-84.3426	-48.344	-35.4603						S014	-12.4556	-19.4763	-14.4742	-22.9362
S015	-21.5351	-9.23369	-26.035	-35.704						S015	-12.0644	-6.28	-6.016	-1.4127
S016	-26.9663	-43.4169	-45.8191	-38.6145						S016	-20.5506	-9.6968	-37.3134	-22.4615
S017	21.6705	-0.932523	-11.6986	-43.4765						S017	-16.0445	-14.3936	-5.1555	-12.5355
	Mediolateral Trunk Angular Velocity Recovery Limb (degrees/second)									Mediolateral Trunk Angular Velocity Slipped Limb (degrees/second)
	Restricted Arm Swing Least Affected Leg	Unrestriced Arm Swing Least Affected Leg	Restricted Arm Swing Most Affected Leg	Unrestricted Most Affected Leg							Restricted Arm Swing Least Affected Leg	Unrestriced Arm Swing Least Affected Leg	Restricted Arm Swing Most Affected Leg	Unrestricted Most Affected Leg
S001	2.4814	-10.0855	-35.2694	-7.275						S001	9.9242	12.8681	-3.9145	-3.9984
S002	16.386	17.7385	-10.9562	-22.2886						S002	11.4913	10.3828	-6.8544	-5.9215
S003	7.8184	8.1908	-39.2218	-54.886						S003	8.4616	9.7217	-3.0341	-2.6058
S004	38.0258	-31.14	-32.3481	-20.4499						S004	11.6443	9.5351	-13.5755	-18.7241
S005	17.4903	-4.5812	-47.8259	-1.0469						S005	14.0809	6.1085	-7.9766	-1.2011
S006	18.4538	34.8867	-18.1131	-40.6225						S006	8.7356	8.3538	-10.7372	-17.0393
S007	-2.5093	-4.633	-4.5994	1.1592						S007	-3.253	-5.492	3.9477	5.0429
S008	-7.4987	-15.4262	-10.25	-2.3255						S008	-0.1365	9.1578	-5.9566	-4.2223
S009	17.0862	20.8635	-7.5176	-15.3192						S009	11.3667	21.3805	-10.8773	-8.4561
S010	-20.1725	-22.8826	16.025	30.4248						S010	-6.9338	-16.2577	20.2925	0.3212
S011	-36.6661	-43.5503	52.8448	64.2256						S011	-35.224	-47.1916	15.1634	13.4214
S012	-23.6148	-42.5029	27.4462	3.6478						S012	-14.2902	-6.492	23.8046	16.4491
S013	-22.9347	-3.7411	-6.023	-14.9948						S013	-5.3936	6.4325	-5.0518	-5.5551
S014	-21.0395	-25.0536	36.9816	14.4057						S014	8.9261	6.3052	9.7394	9.7377
S015	-19.3449	-9.1803	20.3499	27.0199						S015	-11.4175	-0.2785	-0.472	-3.0381
S016	-27.3743	-28.281	-10.6034	10.6675						S016	-11.0004	-15.7478	5.1912	-0.477
S017	-38.4632	-46.4666	23.2453	19.3025						S017	-18.3367	-20.7106	11.4181	12.6769
	Vertical Trunk Angular Velocity Recovery Limb (degrees/second)									Vertical Trunk Angular Velocity Slipped Limb (degrees/second)
	Restricted Arm Swing Least Affected Leg	Unrestriced Arm Swing Least Affected Leg	Restricted Arm Swing Most Affected Leg	Unrestricted Most Affected Leg							Restricted Arm Swing Least Affected Leg	Unrestriced Arm Swing Least Affected Leg	Restricted Arm Swing Most Affected Leg	Unrestricted Most Affected Leg
S001	49.6498	45.7204	-39.0654	-61.8648						S001	21.0017	34.5141	-11.1682	-7.8549
S002	14.8593	34.8412	12.9121	-13.4969						S002	13.4843	14.8407	-11.3643	-7.0371
S003	60.8952	10.0266	-79.2818	-85.5222						S003	12.9424	19.5549	-13.2325	-13.6449
S004	83.0737	8.0127	-3.184	3.6899						S004	34.9615	4.0174	-10.568	8.9757
S005	49.3841	58.5383	-136.655	-65.098						S005	15.9935	16.3675	-12.556	0.5592
S006	37.0178	25.8592	-27.0252	-95.1081						S006	3.8367	5.9849	0.2233	13.3937
S007	20.1946	23.4662	-22.2347	-23.2138						S007	3.1027	3.3091	-7.2178	-2.4545
S008	25.0809	31.9499	-44.7467	-4.8949						S008	24.0442	31.4346	-29.8062	-14.8811
S009	-3.3983	46.2302	-37.1434	-34.1954						S009	3.0178	10.5549	-21.3816	-8.9847
S010	6.5104	-94.8333	-41.8964	41.646						S010	-23.7458	-25.3674	-5.537	-3.4931
S011	-66.5158	-74.2662	38.1838	19.2695						S011	9.5045	-40.2915	35.3259	20.598
S012	-42.7479	-50.2147	62.8319	38.4779						S012	-20.604	-7.0459	30.9911	-8.4209
S013	-50.1632	-80.2747	57.3988	106.884						S013	-2.0863	-14.4253	4.7364	-3.3829
S014	-65.1223	-28.5971	85.5624	55.1103						S014	3.2288	12.0705	9.8021	-4.1424
S015	-12.8698	-19.5177	12.2798	21.8958						S015	-14.0798	3.995	-0.0095	4.5254
S016	-30.3515	-57.8348	47.5747	84.3826						S016	-16.3458	8.298	15.3954	8.1332
S017	-91.3066	-58.1406	88.9071	71.7684						S017	-25.204	-20.835	28.9374	2.1059
	Anteroposterior Trunk Linear Velocity Recovery Limb (meters/second)									Anteroposterior Trunk Linear Velocity Slipped Limb (meters/second)
	Restricted Arm Swing Least Affected Leg	Unrestriced Arm Swing Least Affected Leg	Restricted Arm Swing Most Affected Leg	Unrestricted Most Affected Leg							Restricted Arm Swing Least Affected Leg	Unrestriced Arm Swing Least Affected Leg	Restricted Arm Swing Most Affected Leg	Unrestricted Most Affected Leg
S001	0.0728	0.0158	0.1392	0.0825						S001	0.2961	0.2299	0.2718	0.2777
S002	0.0856	0.1311	0.1306	0.0753						S002	0.1681	0.174	0.0884	0.1379
S003	0.1686	0.1206	0.1959	0.3099						S003	0.1855	0.1793	0.1169	0.1421
S004	0.0066	0.0396	0.1555	0.0909						S004	0.1818	0.2004	0.2095	0.206
S005	0.1464	0.1128	0.2384	0.1488						S005	0.1757	0.2219	0.194	0.1802
S006	0.1408	0.2122	0.2321	0.2621						S006	0.2514	0.1548	0.1836	0.1707
S007	0.1903	0.1735	0.1022	0.138						S007	0.1279	0.0515	0.059	0.0363
S008	0.1847	0.1218	0.1996	0.1881						S008	0.1972	0.2071	0.1213	0.1
S009	0.1593	0.1978	0.1605	0.0711						S009	0.1914	0.2251	0.1531	0.174
S010	0.2147	0.2431	0.1779	0.1817						S010	0.2152	0.2141	0.1541	0.219
S011	0.0964	0.1693	0.2372	0.4226						S011	0.2248	0.2643	0.2553	0.1855
S012	0.2629	0.3153	0.1459	0.1161						S012	0.2259	0.1057	0.209	0.2156
S013	0.194	0.1549	0.1385	0.1693						S013	0.1175	0.0774	0.0991	0.067
S014	0.1655	0.2107	0.1348	0.0896						S014	0.1389	0.093	0.1853	0.2286
S015	0.1728	0.1654	0.2089	0.2319						S015	0.1685	0.1213	0.1533	0.1433
S016	0.2104	0.2205	0.1329	0.1915						S016	0.0696	0.1085	0.1058	0.1023
S017	0.1958	0.1535	0.2154	0.1484						S017	0.1669	0.1561	0.1016	0.0902
	Mediolateral Trunk Linear Velocity Recovery Limb (meters/second)										Mediolateral Trunk Linear Velocity Slipped Limb (meters/second)
	Restricted Arm Swing Least Affected Leg	Unrestriced Arm Swing Least Affected Leg	Restricted Arm Swing Most Affected Leg	Unrestricted Most Affected Leg							Restricted Arm Swing Least Affected Leg	Unrestriced Arm Swing Least Affected Leg	Restricted Arm Swing Most Affected Leg	Unrestricted Most Affected Leg
S001	0.0163	0.0993	0.0225	0.1						S001	0.0467	0.0462	0.0179	0.0242
S002	0.0912	0.0949	0.0562	0.0362						S002	0.0232	0.0085	0.011	0.0056
S003	0.0787	0.2667	0.0645	0.0539						S003	0.0605	0.0383	0.0746	0.0422
S004	0.1315	0.0633	0.0693	0.151						S004	0.2223	0.0119	0.0182	0.0588
S005	0.1739	0.0477	0.1646	0.1779						S005	0.085	0.004	0.0909	0.0729
S006	0.1845	0.0157	0.2444	0.0147						S006	0.1007	0.0522	0.0463	0.0971
S007	0.0299	0.0998	0.0124	0.0273						S007	0.0512	0.0524	0.0379	0.0142
S008	0.0335	0.0437	0.11	0.037						S008	0.0139	0.1147	0.0623	0.0704
S009	0.0219	0.0797	0.0192	0.0219						S009	0.0828	0.0694	0.0981	0.0903
S010	0.0383	0.1608	0.1111	0.0948						S010	0.0209	0.164	0.0185	0.0197
S011	0.0414	0.1685	0.1144	0.2428						S011	0.1015	0.0112	0.0069	0.0139
S012	0.0996	0.2971	0.1327	0.1029						S012	0.0232	0.0922	0.028	0.0521
S013	0.0451	0.0721	0.0548	0.0094						S013	0.015	0.0365	0.0352	0.0387
S014	0.2892	0.1469	0.3196	0.0465						S014	0.0097	0.0325	0.002	0.0041
S015	0.0269	0.1501	0.0058	0.11						S015	0.069	0.0054	0.0037	0.0232
S016	0.1237	0.0884	0.0641	0.139						S016	0.0615	0.046	0.0072	0.071
S017	0.0435	0.1362	0.0879	0.0523						S017	0.0315	0.0056	0.1158	0.0064
	Vertical Trunk Linear Velocity Recovery Limb (meters/second)									Vertical Trunk Linear Velocity Slipped Limb (meters/second)
	Restricted Arm Swing Least Affected Leg	Unrestriced Arm Swing Least Affected Leg	Restricted Arm Swing Most Affected Leg	Unrestricted Most Affected Leg						Restricted Arm Swing Least Affected Leg	Unrestriced Arm Swing Least Affected Leg	Restricted Arm Swing Most Affected Leg	Unrestricted Most Affected Leg
S001	0.3432	0.326	0.6825	0.4392					S001	0.1514	0.2047	0.1353	0.2107
S002	0.5054	0.4571	0.4175	0.5241					S002	0.1498	0.2067	0.1623	0.1754
S003	0.0058	0.2135	0.0884	0.1448					S003	0.1856	0.1782	0.1407	0.1499
S004	0.3349	0.133	0.0114	0.0915					S004	0.0596	0.1881	0.1723	0.1195
S005	0.1976	0.2236	0.2397	0.1247					S005	0.2357	0.2054	0.2053	0.2009
S006	0.4321	0.4971	0.1513	0.4283					S006	0.2547	0.1943	0.2546	0.2313
S007	0.1505	0.1805	0.2371	0.1125					S007	0.0426	0.0532	0.0649	0.0762
S008	0.2503	0.1939	0.3722	0.1399					S008	0.1905	0.0723	0.1558	0.1507
S009	0.2382	0.4026	0.0017	0.2649					S009	0.169	0.2069	0.1831	0.1317
S010	0.2391	0.2816	0.2668	0.1699					S010	0.0797	0.1791	0.1743	0.1629
S011	0.3057	0.3783	0.0233	0.0584					S011	0.0516	0.3799	0.1532	0.1469
S012	0.0627	0.2239	0.18	0.2603					S012	0.2455	0.2384	0.2073	0.1807
S013	0.2407	0.345	0.1715	0.1312					S013	0.1114	0.1268	0.1105	0.1591
S014	0.3871	0.2878	0.6392	0.5232					S014	0.2013	0.2036	0.2086	0.2355
S015	0.234	0.2694	0.2237	0.2323					S015	0.1072	0.1037	0.1129	0.1271
S016	0.2814	0.2532	0.2307	0.3767					S016	0.1653	0.2088	0.1043	0.1063
S017	0.1888	0.2253	0.1956	0.3522					S017	0.1981	0.1386	0.2301	0.181
